# Supplementary material for: Astrocyte reactivity and inflammation-induced depression-like behaviors are regulated by Orai1 calcium channels
Source: Nat Commun. 2023 Sep 7;14:5500. doi: 10.1038/s41467-023-40968-6 (PMC10485021; doi:10.1038/s41467-023-40968-6)
Supplement: Supplementary file 8 — Source Data [file 41467_2023_40968_MOESM8_ESM.xlsx]

## Sheet: Fig 1B
Fig 1B
Orai and Stim expression
aldl1h1 cre
Orai1		Orai2		Orai3		Stim1		Stim2
WT	KO	WT	KO	WT	KO	WT	KO	WT	KO
1	0.04323	1	0.93861	1	0.90965	1	1.18041	1	3.21269
1	0	1	1.86856	1	1.04537	1	0.89559	1	0.94134
1	0.04131	1	0.1876	1	0.1876	1	0.78343	1	0.72559
1	0.05351	1	1.33912	1	1.01019
1	0.14753
1	0
orai1
t Statistic	DF	Prob>|t|
81.7394	6	2.26e-10
orai2
t Statistic	DF	Prob>|t|
-0.23568	6	0.822
orai3
t Statistic	DF	Prob>|t|
1.04718	6	0.335
stim1
t Statistic	DF	Prob>|t|
0.39657	4	0.71193
stim2
t Statistic	DF	Prob>|t|
-0.78759	4	0.47498
Sex not determined

## Sheet: Fig 1C
Fig 1C
Microglia Orai1 expression
-tam	"+Tam"
1	0.96596
1	1.65251
1	0.97025
1	1.05408
t Statistic	DF	Prob>|t|
-0.97269	6	0.36827
Sex not determined

## Sheet: Fig 1E
Fig 1E
SOCE rate
Orai1 WT vs KO Calcium entry rate after readdition of calcium
Cre - Tam	Cre+ Tam
2.32939	0.272686
2.01114	0.397584
1.40796	0.168313
16.6823	0.342959
1.78585	0.163575
1.93952	0.41095
2.78672	0.221793
13.1833	0.252479
10.7926	0.12315
6.71717	0.277493
7.25028	0.302189
6.39797	0.567828
9.06289	0.180025
	0.155713
3.65089	0.163413
6.37831	0.218368
7.01843	0.242161
3.79628	0.241682
6.63868
5.63712	0.411064
5.39277	0.349938
4.01351	0.3289
2.79223	0.345597
6.59127	0.381924
5.17129	0.374675
9.45472	0.380071
4.66117	0.281138
10.579	0.362666
5.74175	3.89011
2.21405	1.90065
5.84512	0.510447
3.83795	0.373478
3.73449	0.226347
4.02668	1.87781
5.04115	2.3841
9.97462	1.97174
6.08747	1.7329
3.26997	3.54939
3.7705	1.50645
3.71724	2.99067
2.63846	0.490802
2.09527	0.584396
3.20862
1.93827	0.694984
4.00959	1.05263
	1.33421
5.43511	0.688778
8.02807	0.865902
7.71083	0.739728
4.91784	0.682949
4.46422	0.618975
5.46568	0.621585
5.6785	0.547917
6.07652	0.814915
4.54262	0.693635
4.94376	1.23653
7.2412	0.750848
10.1359
	0.663145
	0.904254
	1.49954
	1.04686
	1.23632
	0.811087
	0.896348
	0.909541
	0.435684
	1.41482
	0.594833
Mean
5.53418	0.81309
SE
0.40133	0.09601
n
56	66
t Statistic	DF	Prob>|t|
12.2997	120	5.38317e-23
Sex not determined

## Sheet: Fig 1F
Fig 1F
SOCE
Calcium entry (total) measured by AUC following Calcium readdition
Cre-; Tam+	Cre+; Tam+
4813.67	1442.84
5794.23	1475.42
3708.08	2180.49
19885.3	2695.59
4802.99	2618.53
4838.68	424.173
7136.35	1134.74
15631.2	1330.16
13482.8	758.903
8596	2140.79
10723.9	1109.73
8018.46	1680.26
9163.51	2157.63
	2112.7
3825.96	2703.69
7609.19	2631.17
7199.64	1744.48
5276.69	2493.6
7533.41	2629.59
5974.07	1983.82
6911.18	2241.4
4065.34	2088.43
3551.7	1777.88
9149.21	2651.92
7286.38	2222.81
10875.5
5776.41	2253.13
12311.8	1756.85
7689.26	3227.81
5658.27	3388.88
6912.52	2590.08
3990.13	2361.87
4315.84	2755.92
	2751.88
7610.95	2053.97
8019.84
10113.8	593.175
6886.89	50.1848
6357.86	268.862
6132.92	476.492
5496.6	463.024
5755.78	500.075
5177.59	641.223
7263.31	377.929
5089.82	154.898
6764.06	960.869
	1074.1
7404.95	807.442
9075.53	505.809
7844.13	528.776
6766.9
4775.05	-81.1745
5694.82	85.3712
5282.76	143.035
9109.12	-18.3582
6637.89	-46.1681
6326.92	44.5029
8557.14	-493.737
10385.1	-408.861
	47.827
	-240.692
	-67.0967
	132.333
	-210.144
	-335.173
	-255.773
	-568.869
	-54.3999
	-761.112
Mean
7339.95	1149.78
SEM
396.835	140.494
n
56	66
Prob>t
t Statistic	DF	Prob>|t|
15.637	120	9.87237e-31
Sex not determined

## Sheet: Fig 1G
Fig 1G
store release
Store release measured by AUC of cytosolic calcium following TG administration in 0 mM Calcium
Cre-; Tam+	Cre+; Tam+
2068.01	1140.25
2374.91	1273.52
2101.95	1587.47
1545.24	1281.42
1632.37	978.92
1642.11	1477.24
1286.5	1175.82
2777.45	1101.79
2402.48	1554.61
1745.11	1677.42
1566.8	1204.78
2248.72	1591.46
	861.541
937.212	1041.27
783.915	988.033
904.7	840.314
837.973	794.895
1006.68	1314.17
1153.05
975.1	860.824
868.378	541.013
931.16	510.054
1093.55	427.137
1143.36	760.582
977.386	773.288
	849.397
	677.223
197.114	575.235
550.507	827.956
489.158	921.918
633.879	917.325
260.117	930.036
956.406	736.307
848.472
585.586	1992.03
1651.44	1236.81
848.994	1114.82
1035.04	1324.39
760.478	1363.6
1035.82	1542.88
643.172	633.792
612.706	778.328
1705.83	1304.34
1453.51
249.153	2219.75
211.67	1923.48
	1942.07
288.806	1835.1
642.354	1294.22
346.647	1551.01
878.421	1440.1
304.283	1554.56
794.186	2510.62
641.211	2219.87
1416.6	1925
961.227	2507.26
821.409	2441.38
1491.7	1949.41
949.719
564.648	1040.79
	541.678
	889.671
	1839.29
	1540.73
	517.729
	540.369
	922.587
	984.555
	1331.79
	749.191
Mean
1068.47	1237.82
SEM
80.4386	65.0096
n
56	66
t Statistic	DF	Prob>t
-1.65516	120	0.1005
Sex not determined

## Sheet: Supp Fig 2A
Supp Fig 2A
Gfap-cre: orai1 expression
Relative Orai1 mRNA
WT	KO
1	0.00222
1	0.08701
1	0
1.04718	0.05289
1	0.01246
t Statistic	DF	Prob>|t|
50.4297	8	2.64739e-11
Sex not determined

## Sheet: Supp Fig 2C
Supp Fig 2C
SOCE induced by TG (calcium influx rate following readdition of calcium)
Δ[Ca2+]I (nM/sec)
GFAP cre-	GFAP Cre+
2.63391	0.76738
4.10729	0.70889
7.97589	1.6269
8.15354	0.63019
2.7877	0.65247
9.27407	0.53942
10.3198	0.56688
11.0403	0.43066
8.425	0.48249
3.35042	0.90473
2.30032	1.20125
4.18999	1.66707
2.58801	0.84166
2.73094	1.50343
1.82173	1.20356
2.34613	0.85854
1.25552	0.27114
1.86044	0.24214
4.28126	0.75263
1.48516	0.64606
3.03119	0.23299
4.0098	0.1381
4.53238	0.90606
2.6868	0.25328
2.34326	0.21391
4.02199	0.2895
2.68496	0.34009
11.2103
5.63764	0.22438
8.47742	0.48764
4.10907	0.5025
10.407	1.4904
16.1188	0.53566
9.79215	0.44235
13.3525	0.48302
14.3539	0.48846
11.5573	1.51152
15.0417	1.72522
4.66772	1.77847
4.53544	0.93796
6.88185	1.09758
2.2492	1.90886
4.86311	1.69338
2.0157	1.2811
2.92382	1.90683
5.66067	1.02039
3.7415	2.4979
2.25068	1.90164
7.52854	1.18872
13.9856	1.39766
5.821	1.5244
3.38532
4.74221
5.46408
5.81325
4.72289
4.34469
7.84892
5.64485
10.7736
Mean
5.93601	0.932423
SE
0.495288	0.08261
n
60	50
t Statistic	DF	Prob>|t|
9.11752	108	4.71247e-15
sex not determined

## Sheet: Supp Fig 2F
Supp Fig 2F
SOCE induced by thrombin (rate of influx following readdition of calcium)
Δ[Ca2+]I (nM/sec)
GFAP cre-	GFAP cre+
14.9951	0.00045
1.4488	0.1619
0.94349	0.14747
3.21795	0.14743
26.6314	0.13896
2.1889	0.11426
7.6919	0.17237
0.78695	0.17204
3.44197	0.19703
2.86968	0.16582
1.59818	0.14939
29.4689	0.18617
15.853	0.12241
1.40509	0.15035
4.14703	0.13908
1.2604	0.0817
4.45625	0.0906
2.84029	0.22432
2.55449	0.21192
3.64756	0.14318
2.68122	0.14582
9.25863	0.15025
5.86727	0.08379
4.13187	0.08479
1.502	0.19308
1.42505	0.21082
2.35668	0.1433
2.57771
4.50444
8.27157
11.3951
2.17807
7.60257
26.816
4.79781
4.17478
t Statistic	DF	Prob>|t|
4.365	61	4.99873e-05
n
36	27
mean
6.41634	0.146
sex not determined

## Sheet: Supp Fig 3C
Supp Fig 3C
# Orai1 + astrocytes
Orai1 fl/fl	Aldl1h1-cre Orai1 fl/fl
59.94	24.86
88.17	3.19
70.59	25
89.29	29.55
t Statistic	t Statistic	DF	Prob>|t|
6.08553	6.08553	6	0.000895382
Blue:male
purple : female

## Sheet: Fig 2B
Fig 2B
Reactome Pathway
Innate Immune System	1.28445
Adaptive Immune System	1.4417
Toll-like receptor 9 TLR cascade	1.4641
Cyokine signaling in immune system	1.58413
TNFR2 non-canonical NF-kB pathway	1.60829
Signaling by interleukins	1.62685
IFN & inflammatory cytokines production	1.65956
Signaling by TGFB receptor complexes	1.67726
Interleukin-1 family signaling	1.67909
FCERI-mediated NF-kB activation	1.69172
Interleukin-12 signaling	1.74005
Interleukin-12 family signaling	1.77471
RIP-mediated NF-kB activation	1.79701
Interleukin-1 signaling	1.82459
Antiviral mechanim by IFN-stimulted genes	2.09739

[truncated: 70 more sheets: Fig 2H, Fig 2I, Supp Fig 4D, Fig 3A, Fig 3C, Fig 3D, Fig 3E, Fig 3F, Fig 3G, Fig 3H, Fig 3I, Fig 3J, Supp Fig 5D, Supp Fig 5E, Supp Fig 5F, Supp Fig 5G, Supp Fig 5H, Fig 4A, Fig 4B, Fig 4C …]
